# Supplementary material for: Vulnerability assessment of freeway network considering the probabilities and consequences from a perspective based on network cascade failure
Source: PLoS One. 2022 Mar 14;17(3):e0265260. doi: 10.1371/journal.pone.0265260 (PMC8920282; doi:10.1371/journal.pone.0265260)
Supplement: S1 File — (ZIP) [file pone.0265260.s001.zip]

Archive with 3 entries (3 files):
- Network.xlsx
- Tunnels of FEN.xlsx
- Volume & V to C ratio of FEN.xlsx
