# Supplementary material for: Vulnerability assessment of freeway network considering the probabilities and consequences from a perspective based on network cascade failure
Source: PLoS One. 2022 Mar 14;17(3):e0265260. doi: 10.1371/journal.pone.0265260 (PMC8920282; doi:10.1371/journal.pone.0265260)
Supplement: S1 File — (ZIP) [file pone.0265260.s001.zip › Network.xlsx]

## Sheet: Nodes
Nodal ID (O)	Toll station name (O)	Nodal initial state
1	Minqing Dongqiao	0.348145
2	Minhou Yangli	0.348145
3	Minhou Dahu	0.348145
4	Minhou Baisha	0.348145
5	Minhou Ganzhe	0.375001
6	Jingxi	0.426476
7	Guihu	0.512417
8	Fuzhouxi	0.412787
9	Minhou	0.398914
10	Meixi	0.386827
11	Minqing	0.386827
12	Jinsha	0.386827
13	Guian	0.56558
14	Danyang	0.559761
15	Luoyuannan	0.678369
16	Luoyuan	0.676948
17	Feiluan	0.531887
18	Luoyuanwan	0.386827
19	Lianjiang Mabi	0.386827
20	Pukou	0.386827
21	Lianjiang	0.500506
22	Guantou	0.478795
23	Mawei	0.49775
24	Fuzhoudong（Kuaian）	0.520669
25	Fuzhou Airport	0.510805
26	Yingqian	0.489143
27	Fuzhou	0.531887
28	Lanpu	0.438179
29	Xiangqian	0.416419
30	Fuzhounan	0.390308
31	Qishan	0.38038
32	Geling	0.384893
33	Yongtaidong	0.386827
34	Yongtaixi	0.386827
35	Wutong	0.386827
36	Caixi	0.377157
37	Xianyou Youyang	0.385538
38	Zhuangbian	0.410037
39	Fuqing Jingyang	0.456741
40	Honglu	0.685112
41	Yuxi	0.551707
42	Hanjiang	0.53728
43	Jiangjing	0.423336
44	Jiangyin	0.401487
45	Gangtou	0.18128
46	Gaoshan	0.241909
47	Donghan	0.319905
48	Wumingzhan	0.178538
49	Pingtan	0.335139
50	Guantoudong（Dingan）	0.365552
51	Langqi	0.334219
52	Tantou	0.36207
53	Zhanggang	0.362999
54	Heshang	0.351626
55	Yutian	0.325966
56	Binhai	0.302692
57	Songxia	0.284318
58	Yangzhong	0.371354

## Sheet: Links
Link ID	Toll station name (O)	Toll station ID (O)	Toll station name (D)	Toll station ID (D)	Link's length (m)	Tunnel length in link (m)	Link's initial state
1	Minqing Dongqiao	1	Minhou Yangli	2	4298	0	0.255306
2	Minhou Yangli	2	Minhou Dahu	3	11427	9252	0.208887
3	Minhou Dahu	3	Minhou Baisha	4	9826	902	0.227454
4	Minhou Baisha	4	Minhou Ganzhe	5	12209	6551	0.236738
5	Minhou Ganzhe	5	Jingxi	6	7786	622	0.246022
6	Minhou Ganzhe	5	Fuzhouxi	8	18800	622	0.218171
7	Minhou Ganzhe	5	Minhou	9	10467	2260	0.236738
8	Jingxi	6	Guihu	7	23500	5966	0.227454
9	Jingxi	6	Fuzhouxi	8	13805	0	0.250664
10	Jingxi	6	Minhou	9	91000	0	0.241377
11	Jingxi	6	Fuzhoudong（Kuaian）	24	33500	1869.5	0.257885
12	Guihu	7	Guian	13	5415	207	0.213529
13	Guihu	7	Fuzhoudong（Kuaian）	24	40000	7805.5	0.257885
14	Fuzhouxi	8	Minhou	9	10374	2524	0.315909
15	Fuzhouxi	8	Fuzhounan	30	24014	0	0.257882
16	Fuzhouxi	8	Qishan	31	20000	0	0.341697
17	Minhou	9	Meixi	10	26827	2591	0.386827
18	Meixi	10	Minqing	11	5480	2120	0.303015
19	Minqing	11	Jinsha	12	12591	276	0.283673
20	Jinsha	12	Yangzhong	58	38100	6512	0.22281
21	Guian	13	Danyang	14	25000	2908	0.328803
22	Guian	13	Pukou	20	28100	6194	0.252727
23	Guian	13	Lianjiang	21	22000	4432	0.293989
24	Danyang	14	Luoyuannan	15	14196	0	0.283673
25	Danyang	14	Pukou	20	21000	0	0.322356
26	Danyang	14	Lianjiang	21	15153	1524	0.257882
27	Luoyuannan	15	Luoyuan	16	7588	250	0.263043
28	Luoyuan	16	Feiluan	17	10076	3180	0.293989
29	Feiluan	17	Luoyuanwan	18	12464	5754	0.221781
30	Luoyuanwan	18	Lianjiang Mabi	19	10796	2963	0.273358
31	Lianjiang Mabi	19	Pukou	20	15891	4952	0.242412
32	Pukou	20	Lianjiang	21	11000	1524	0.247569
33	Pukou	20	Guantoudong（Dingan）	50	18000	2048	0.2682
34	Lianjiang	21	Guantou	22	11025	2260	0.2682
35	Lianjiang	21	Guantoudong（Dingan）	50	29900	0	0.341697
36	Guantou	22	Mawei	23	17093	3949	0.480386
37	Mawei	23	Fuzhoudong（Kuaian）	24	3463	1662	0.263043
38	Mawei	23	Yingqian	26	5998	293.2	0.412616
39	Mawei	23	Zhanggang	53	18759	450	0.426002
40	Fuzhoudong（Kuaian）	24	Yingqian	26	10000	0	0.407875
41	Fuzhou Airport	25	Zhanggang	53	3780	450	0.221781
42	Yingqian	26	Fuzhou	27	10000	0	0.283673
43	Yingqian	26	Lanpu	28	10846	830	0.498513
44	Yingqian	26	Zhanggang	53	17695	293.2	0.451298
45	Yingqian	26	Binhai	55	23000	2656	0.451298
46	Fuzhou	27	Lanpu	28	4800	830	0.478376
47	Lanpu	28	Xiangqian	29	8300	0	0.424221
48	Lanpu	28	Fuqing Jingyang	39	18335	406	0.273358
49	Xiangqian	29	Fuzhounan	30	11000	0	0.242412
50	Xiangqian	29	Fuqing Jingyang	39	46000	3270	0.242412
51	Fuzhounan	30	Qishan	31	8000	0	0.273358
52	Qishan	31	Geling	32	14703	6698	0.247569
53	Geling	32	Yongtaidong	33	10440	1887	0.252727
54	Yongtaidong	33	Yongtaixi	34	7789	2728	0.293989
55	Yongtaixi	34	Wutong	35	19911	5514	0.2682
56	Wutong	35	Caixi	36	22773	1226	0.304304
57	Wutong	35	Xianyou Youyang	37	22075	1226	0.25479
58	Caixi	36	Xianyou Youyang	37	29764	0	0.412616
59	Xianyou Youyang	37	Zhuangbian	38	11903	0	0.371354
60	Fuqing Jingyang	39	Honglu	40	7076	0	0.211466
61	Honglu	40	Yuxi	41	18313	0	0.46213
62	Yuxi	41	Hanjiang	42	18467	170	0.240091
63	Yuxi	41	Jiangjing	43	11806	0	0.363102
64	Yuxi	41	Jiangyin	44	16787	0	0.404363
65	Jiangjing	43	Jiangyin	44	13019	0	0.420868
66	Jiangjing	43	Gangtou	45	9347	0	0.315909
67	Jiangyin	44	Wumingzhan	48	2000	0	0.232096
68	Gangtou	45	Gaoshan	46	9628	0	0.476571
69	Gaoshan	46	Donghan	47	8491	0	0.303015
70	Donghan	47	Pingtan	49	6100	0	0.361039
71	Guantoudong（Dingan）	50	Langqi	51	12024	3831	0.354592
72	Langqi	51	Tantou	52	7726	0	0.257885
73	Tantou	52	Zhanggang	53	7015	2228.3	0.252727
74	Zhanggang	53	Heshang	54	4000	0	0.374449
75	Heshang	54	Yutian	55	11583	2656	0.328803
76	Yutian	55	Binhai	56	8900	4175	0.283673
77	Binhai	56	Songxia	57	13941	4911	0.257885
78	Minhou Yangli	2	Minqing Dongqiao	1	4298	0	0.499781
79	Minhou Dahu	3	Minhou Yangli	2	11427	9252	0.257885
80	Minhou Baisha	4	Minhou Dahu	3	9826	902	0.328803
81	Minhou Ganzhe	5	Minhou Baisha	4	12209	6551	0.377028
82	Jingxi	6	Minhou Ganzhe	5	7786	622	0.315909
83	Fuzhouxi	8	Minhou Ganzhe	5	18800	622	0.257885
84	Minhou	9	Minhou Ganzhe	5	10467	2260	0.278516
85	Guihu	7	Jingxi	6	23500	5966	0.236738
86	Fuzhouxi	8	Jingxi	6	13805	0	0.257885
87	Minhou	9	Jingxi	6	91000	0	0.247569
88	Fuzhoudong（Kuaian）	24	Jingxi	6	33500	1869.5	0.3239
89	Guian	13	Guihu	7	5415	207	0.221781
90	Fuzhoudong（Kuaian）	24	Guihu	7	40000	7805.5	0.2682
91	Minhou	9	Fuzhouxi	8	10374	2524	0.237254
92	Fuzhounan	30	Fuzhouxi	8	24014	0	0.232096
93	Qishan	31	Fuzhouxi	8	20000	0	0.278516
94	Meixi	10	Minhou	9	26827	2591	0.304304
95	Minqing	11	Meixi	10	5480	2120	0.211466
96	Jinsha	12	Minqing	11	12591	276	0.288831
97	Yangzhong	58	Jinsha	12	38100	6512	0.226939
98	Danyang	14	Guian	13	25000	2908	0.237254
99	Pukou	20	Guian	13	28100	6194	0.278516
100	Lianjiang	21	Guian	13	22000	4432	0.211466
101	Luoyuannan	15	Danyang	14	14196	0	0.304304
102	Pukou	20	Danyang	14	21000	0	0.309462
103	Lianjiang	21	Danyang	14	15153	1524	0.216623
104	Luoyuan	16	Luoyuannan	15	7588	250	0.206308
105	Feiluan	17	Luoyuan	16	10076	3180	0.2682
106	Luoyuanwan	18	Feiluan	17	12464	5754	0.299146
107	Lianjiang Mabi	19	Luoyuanwan	18	10796	2963	0.247569
108	Pukou	20	Lianjiang Mabi	19	15891	4952	0.263043
109	Lianjiang	21	Pukou	20	11000	1524	0.252727
110	Guantoudong（Dingan）	50	Pukou	20	18000	2048	0.415195
111	Guantou	22	Lianjiang	21	11025	2260	0.38023
112	Guantoudong（Dingan）	50	Lianjiang	21	29900	0	0.546716
113	Mawei	23	Guantou	22	17093	3949	0.484823
114	Fuzhoudong（Kuaian）	24	Mawei	23	3463	1662	0.484823
115	Yingqian	26	Mawei	23	5998	293.2	0.546716
116	Zhanggang	53	Mawei	23	18759	450	0.464193
117	Yingqian	26	Fuzhoudong（Kuaian）	24	10000	0	0.23155
118	Zhanggang	53	Fuzhou Airport	25	3780	450	0.0909953
119	Fuzhou	27	Yingqian	26	10000	0	0.567347
120	Lanpu	28	Yingqian	26	10846	830	0.174678
121	Zhanggang	53	Yingqian	26	17695	293.2	0.0926202
122	Binhai	55	Yingqian	26	23000	2656	0.243737
123	Lanpu	28	Fuzhou	27	4800	830	0.0714963
124	Xiangqian	29	Lanpu	28	8300	0	0.0698714
125	Fuqing Jingyang	39	Lanpu	28	18335	406	0.076371
126	Fuzhounan	30	Xiangqian	29	11000	0	0.162492
127	Fuqing Jingyang	39	Xiangqian	29	46000	3270	0.186865
128	Qishan	31	Fuzhounan	30	8000	0	0.219364
129	Geling	32	Qishan	31	14703	6698	0.239675
130	Yongtaidong	33	Geling	32	10440	1887	0.166554
131	Yongtaixi	34	Yongtaidong	33	7789	2728	0.207177
132	Wutong	35	Yongtaixi	34	19911	5514	0.0861205
133	Caixi	36	Wutong	35	22773	1226	0.199052
134	Xianyou Youyang	37	Wutong	35	22075	1226	0.235191
135	Xianyou Youyang	37	Caixi	36	29764	0	0.24989
136	Zhuangbian	38	Xianyou Youyang	37	11903	0	0.246022
137	Honglu	40	Fuqing Jingyang	39	7076	0	0.218171
138	Yuxi	41	Honglu	40	18313	0	0.227454
139	Hanjiang	42	Yuxi	41	18467	170	0.246022
140	Jiangjing	43	Yuxi	41	11806	0	0.236738
141	Jiangyin	44	Yuxi	41	16787	0	0.255306
142	Jiangyin	44	Jiangjing	43	13019	0	0.263043
143	Gangtou	45	Jiangjing	43	9347	0	0.232096
144	Wumingzhan	48	Jiangyin	44	2000	0	0.218171
145	Gaoshan	46	Gangtou	45	9628	0	0.24138
146	Donghan	47	Gaoshan	46	8491	0	0.222812
147	Pingtan	49	Donghan	47	6100	0	0.246022
148	Langqi	51	Guantoudong（Dingan）	50	12024	3831	0.227454
149	Tantou	52	Langqi	51	7726	0	0.218171
150	Zhanggang	53	Tantou	52	7015	2228.3	0.206308
151	Heshang	54	Zhanggang	53	4000	0	0.206308
152	Yutian	55	Heshang	54	11583	2656	0.197282
153	Binhai	56	Yutian	55	8900	4175	0.189545
154	Songxia	57	Binhai	56	13941	4911	0.247569

## Sheet: Adjacency matrix
	1	2	3	4	5	6	7	8	9	10	11	12	13	14	15	16	17	18	19	20	21	22	23	24	25	26	27	28	29	30	31	32	33	34	35	36	37	38	39	40	41	42	43	44	45	46	47	48	49
1		1
2	1		1
3		1		1
4			1		1
5				1		1		1	1
6					1		1	1	1															1
7						1							1											1
8					1	1			1																					1	1
9					1	1		1		1
10									1		1
11										1		1
12											1
13							1							1						1	1
14													1		1					1	1
15														1		1
16															1		1
17																1		1
18																	1		1
19																		1		1
20													1	1					1		1
21													1	1						1		1
22																					1		1
23																						1		1		1
24						1	1																1			1
25
26																							1	1			1	1
27																										1		1
28																										1	1		1										1
29																												1		1									1
30								1																					1		1
31								1																						1		1
32																															1		1
33																																1		1
34																																	1		1
35																																		1		1	1
36																																			1		1
37																																			1	1		1
38																																					1
39																												1	1											1
40																																							1		1
41																																								1		1	1	1
42																																									1
43																																									1			1	1
44																																									1		1					1
45																																											1			1
46																																													1		1
47																																														1			1
48																																												1
49																																															1
50																				1	1
51
52
53																							1		1	1
54
55																										1
56
57
58												1
[truncated: 9 more columns]
