# Supplementary material for: Vulnerability assessment of freeway network considering the probabilities and consequences from a perspective based on network cascade failure
Source: PLoS One. 2022 Mar 14;17(3):e0265260. doi: 10.1371/journal.pone.0265260 (PMC8920282; doi:10.1371/journal.pone.0265260)
Supplement: S1 File — (ZIP) [file pone.0265260.s001.zip › Tunnels of FEN.xlsx]

## Sheet: Tunnels in FEN
ID	Expressway code	Expressway name	Tunnel name	Length (m)	Tunnel classification
929	H3	Jingtai Expressway	Niuyanshan Tunnel	9252	Extra-long tunnel
412	G3	Jingtai Expressway	Tianlongshan Tunnel	6551	Extra-long tunnel
769	H1523	Yongguan Expressway	Youcheling Tunnel	5754	Extra-long tunnel
956	H70	Fuying Expressway	Meigulin Tunnel	5580	Extra-long tunnel
47	G1505	Fuzhou Ring Expressway	Guixin Tunnel	4928	Extra-long tunnel
938	H3	Jingtai Expressway	Fengdongshan Tunnel	4911	Extra-long tunnel
169	G1523	Yongguan Expressway	Menqianshan Tunnel	3656	Extra-long tunnel
638	H15	Shenhai Expressway	Feiruanling Tunnel	3180	Extra-long tunnel
164	G1523	Yongguan Expressway	Shishishan Tunnel	2963	Long tunnel
166	G1523	Yongguan Expressway	Nanfeng Tunnel	2874	Long tunnel
61	G1505	Fuzhou Ring Expressway	Dongfengshan Tunnel	2656	Long tunnel
642	H15	Shenhai Expressway	Hongshan Ⅰ Tunnel	2655	Long tunnel
52	G1505	Fuzhou Ring Expressway	Caoyangshan Tunnel	2621	Long tunnel
434	G70	Fuying Expressway	Zhuqi Tunnel	2260	Long tunnel
955	H70	Fuying Expressway	Zhuangyuanling Tunnel	2120	Long tunnel
165	G1523	Yongguan Expressway	Damaoshan Tunnel	2078	Long tunnel
50	G1505	Fuzhou Ring Expressway	Guian Tunnel	2060	Long tunnel
58	G1505	Fuzhou Ring Expressway	Langqi Tunnel	2034	Long tunnel
1439	T52	Fuzhou South Link Experssway	Sifeng Tunnel	1946	Long tunnel
167	G1523	Yongguan Expressway	Rulianshan Tunnel	1886	Long tunnel
185	G1523	Yongguan Expressway	Hutai Tunnel	1864	Long tunnel
187	G1523	Yongguan Expressway	Dawulun Tunnel	1846	Long tunnel
18	G15	Shenhai Expressway	Guantouling Tunnel	1820	Long tunnel
190	G1523	Yongguan Expressway	Tiegangshan Tunnel	1804	Long tunnel
673	H1505	Fuzhou Ring Expressway	Aofengshan Tunnel	1729	Long tunnel
1294	S81	Fuzhou Airport Expressway	Mawei Tunnel	1662	Long tunnel
954	H70	Fuying Expressway	Yangmenge Tunnel	1555	Long tunnel
17	G15	Shenhai Expressway	Yangmenling Tunnel	1524	Long tunnel
57	G1505	Fuzhou Ring Expressway	Jiulong Tunnel	1475	Long tunnel
59	G1505	Fuzhou Ring Expressway	Daixi Tunnel	1460	Long tunnel
418	G3	Jingtai Expressway	Fenghuangshan Tunnel	1276	Long tunnel
416	G3	Jingtai Expressway	Qimen Tunnel	1158	Long tunnel
171	G1523	Yongguan Expressway	Fangguangyan Tunnel	1156	Long tunnel
179	G1523	Yongguan Expressway	Qingyunshan Tunnel	1130	Long tunnel
55	G1505	Fuzhou Ring Expressway	Dingan Tunnel	1128	Long tunnel
174	G1523	Yongguan Expressway	Tianmaling Tunnel	1125	Long tunnel
1473	T81	Fuzhou Airport Expressway	Kuaian Tunnel	1062.5	Long tunnel
46	G1505	Fuzhou Ring Expressway	Xiling Tunnel	1008	Long tunnel
62	G1505	Fuzhou Ring Expressway	Yutian Tunnel	926	Medium tunnel
664	H1505	Fuzhou Ring Expressway	Zhouling Tunnel	920	Medium tunnel
411	G3	Jingtai Expressway	Banshan Tunnel	902	Medium tunnel
414	G3	Jingtai Expressway	Qiyuan Tunnel	902	Medium tunnel
51	G1505	Fuzhou Ring Expressway	Pandong Tunnel	848	Medium tunnel
28	G15	Shenhai Expressway	Leidashi Tunnel	830	Medium tunnel
670	H1505	Fuzhou Ring Expressway	Fengshan Tunnel	768.3	Medium tunnel
184	G1523	Yongguan Expressway	Qiushan Tunnel	765	Medium tunnel
175	G1523	Yongguan Expressway	Yanqian Tunnel	762	Medium tunnel
191	G1523	Yongguan Expressway	Wutong Tunnel	690	Medium tunnel
1241	S52	Fuzhou South Link Experssway	Shangliyuan Tunnel	674	Medium tunnel
53	G1505	Fuzhou Ring Expressway	Pukou Tunnel	665	Medium tunnel
932	H3	Jingtai Expressway	Xishan Tunnel	622	Medium tunnel
193	G1523	Yongguan Expressway	Tongguan Tunnel	536	Medium tunnel
934	H3	Jingtai Expressway	Bangshang Tunnel	534	Medium tunnel
21	G15	Shenhai Expressway	Qipanshan Tunnel	498	Short tunnel
177	G1523	Yongguan Expressway	Yangzhong Tunnel	465	Short tunnel
1295	S81	Fuzhou Airport Expressway	Heshang Tunnel	450	Short tunnel
19	G15	Shenhai Expressway	Changan Tunnel	440	Short tunnel
1239	S52	Fuzhou South Link Experssway	Hushan Tunnel	440	Short tunnel
447	G70	Fuying Expressway	Kengmianlan Tunnel	408	Short tunnel
29	G15	Shenhai Expressway	Xiangsiling Tunnel	406	Short tunnel
439	G70	Fuying Expressway	Hongwei Ⅰ Tunnel	380	Short tunnel
181	G1523	Yongguan Expressway	Zhaitou Tunnel	368	Short tunnel
24	G15	Shenhai Expressway	Hongshan Ⅱ Tunnel	364	Short tunnel
443	G70	Fuying Expressway	Liyang Tunnel	331	Short tunnel
438	G70	Fuying Expressway	Hongwei Ⅱ Tunnel	325	Short tunnel
452	G70	Fuying Expressway	Cunping Tunnel	324	Short tunnel
56	G1505	Fuzhou Ring Expressway	Changmen Tunnel	322	Short tunnel
936	H3	Jingtai Expressway	Guishan Tunnel	305	Short tunnel
1289	S81	Fuzhou Airport Expressway	Jinjishan Tunnel	295	Short tunnel
645	H15	Shenhai Expressway	Mazhaiding Tunnel	293.2	Short tunnel
446	G70	Fuying Expressway	Guolongwei Tunnel	276	Short tunnel
435	G70	Fuying Expressway	Wenshanxia Tunnel	264	Short tunnel
1472	T81	Fuzhou Airport Expressway	Yanqian Tunnel	264	Short tunnel
639	H15	Shenhai Expressway	Bijiashan Tunnel	250	Short tunnel
25	G15	Shenhai Expressway	Hongshan Ⅲ Tunnel	248	Short tunnel
1287	S81	Fuzhou Airport Expressway	Luohanshan Tunnel	248	Short tunnel
1440	T52	Fuzhou South Link Experssway	Lianfeng Tunnel	210	Short tunnel
49	G1505	Fuzhou Ring Expressway	Dapingsi Tunnel	207	Short tunnel
449	G70	Fuying Expressway	Pinglai Tunnel	200	Short tunnel
644	H15	Shenhai Expressway	Hongshan Ⅳ Tunnel	184	Short tunnel
31	G15	Shenhai Expressway	Shipaishan Tunnel	170	Short tunnel
