# Supplementary material for: Vulnerability assessment of freeway network considering the probabilities and consequences from a perspective based on network cascade failure
Source: PLoS One. 2022 Mar 14;17(3):e0265260. doi: 10.1371/journal.pone.0265260 (PMC8920282; doi:10.1371/journal.pone.0265260)
Supplement: S1 File — (ZIP) [file pone.0265260.s001.zip › Volume & V to C ratio of FEN.xlsx]

## Sheet: Sheet1
Link ID	O	D	Volume (pcu/d)	V/C ratio
1	1	2	9900	0.255306
2	2	1	8100	0.208887
3	2	3	8820	0.227454
4	3	2	9180	0.236738
5	3	4	9540	0.246022
6	4	3	8460	0.218171
7	4	5	9180	0.236738
8	5	4	8820	0.227454
9	5	6	9720	0.250664
10	5	8	9360	0.241377
11	5	9	10000	0.257885
12	6	5	8280	0.213529
13	6	7	10000	0.257885
14	6	8	12250	0.315909
15	6	9	10000	0.257882
16	6	24	13250	0.341697
17	7	6	15000	0.386827
18	7	13	11750	0.303015
19	7	24	11000	0.283673
20	8	5	8640	0.22281
21	8	6	12750	0.328803
22	8	9	9800	0.252727
23	8	30	11400	0.293989
24	8	31	11000	0.283673
25	9	5	12500	0.322356
26	9	6	10000	0.257882
27	9	8	10200	0.263043
28	9	10	11400	0.293989
29	10	9	8600	0.221781
30	10	11	10600	0.273358
31	11	10	9400	0.242412
32	11	12	9600	0.247569
33	12	11	10400	0.2682
34	12	58	10400	0.2682
35	13	7	13250	0.341697
36	13	14	18627.9	0.480386
37	13	20	10200	0.263043
38	13	21	16000	0.412616
39	14	13	16519.1	0.426002
40	14	15	15816.1	0.407875
41	14	20	8600	0.221781
42	14	21	11000	0.283673
43	15	14	19330.9	0.498513
44	15	16	17500	0.451298
45	16	15	17500	0.451298
46	16	17	18550	0.478376
47	17	16	16450	0.424221
48	17	18	10600	0.273358
49	18	17	9400	0.242412
50	18	19	9400	0.242412
51	19	18	10600	0.273358
52	19	20	9600	0.247569
53	20	13	9800	0.252727
54	20	14	11400	0.293989
55	20	19	10400	0.2682
56	20	21	11800	0.304304
57	20	50	9880	0.25479
58	21	13	16000	0.412616
59	21	14	14400	0.371354
60	21	20	8200	0.211466
61	21	22	17920	0.46213
62	21	50	9310	0.240091
63	22	21	14080	0.363102
64	22	23	15680	0.404363
65	23	22	16320	0.420868
66	23	24	12250	0.315909
67	23	53	9000	0.232096
68	23	26	18480	0.476571
69	24	6	11750	0.303015
70	24	7	14000	0.361039
71	24	23	13750	0.354592
72	24	26	10000	0.257885
73	25	53	9800	0.252727
74	26	23	14520	0.374449
75	26	24	12750	0.328803
76	26	53	11000	0.283673
77	26	27	10000	0.257885
78	26	28	19380	0.499781
79	27	26	10000	0.257885
80	27	28	12750	0.328803
81	28	26	14620	0.377028
82	28	27	12250	0.315909
83	28	29	10000	0.257885
84	28	39	10800	0.278516
85	28	55	9180	0.236738
86	29	28	10000	0.257885
87	29	30	9600	0.247569
88	29	39	11960	0.3239
89	30	8	8600	0.221781
90	30	29	10400	0.2682
91	30	31	9200	0.237254
92	31	8	9000	0.232096
93	31	30	10800	0.278516
94	31	32	11800	0.304304
95	32	31	8200	0.211466
96	32	33	11200	0.288831
97	33	32	8800	0.226939
98	33	34	9200	0.237254
99	34	33	10800	0.278516
100	34	35	8200	0.211466
101	35	34	11800	0.304304
102	35	36	12000	0.309462
103	35	37	8400	0.216623
104	36	35	8000	0.206308
105	36	37	10400	0.2682
106	37	35	11600	0.299146
107	37	36	9600	0.247569
108	37	38	10200	0.263043
109	38	37	9800	0.252727
110	39	28	16100	0.415195
111	39	29	14040	0.38023
112	39	40	21200	0.546716
113	40	39	18800	0.484823
114	40	41	18800	0.484823
115	41	40	21200	0.546716
116	41	42	18000	0.464193
117	41	43	8550	0.23155
118	41	44	3360	0.0909953
119	42	41	22000	0.567347
120	43	41	6450	0.174678
121	43	44	3420	0.0926202
122	43	45	9000	0.243737
123	44	41	2640	0.0714963
124	44	43	2580	0.0698714
125	44	48	2820	0.076371
126	45	43	6000	0.162492
127	45	46	6900	0.186865
128	46	45	8100	0.219364
129	46	47	8850	0.239675
130	47	46	6150	0.166554
131	47	49	7650	0.207177
132	48	44	3180	0.0861205
133	49	47	7350	0.199052
134	50	20	9120	0.235191
135	50	21	9690	0.24989
136	50	51	9540	0.246022
137	51	50	8460	0.218171
138	51	52	8820	0.227454
139	52	53	9540	0.246022
140	52	51	9180	0.236738
141	53	23	9900	0.255306
142	53	25	10200	0.263043
143	53	26	9000	0.232096
144	53	52	8460	0.218171
145	53	54	9360	0.24138
146	54	53	8640	0.222812
147	54	55	9540	0.246022
148	55	28	8820	0.227454
149	55	54	8460	0.218171
150	55	56	8000	0.206308
151	56	55	8000	0.206308
152	56	57	7650	0.197282
153	57	56	7350	0.189545
154	58	12	9600	0.247569
